# Supplementary material for: Breast cancer burden in the United States (1990–2021) with a 15-year forecast: a comprehensive analysis based on the global burden of disease 2021
Source: Front Oncol. 2025 Nov 13;15:1650110. doi: 10.3389/fonc.2025.1650110 (PMC12657151; doi:10.3389/fonc.2025.1650110)
Supplement: Supplementary file 1 [file DataSheet1.csv]

## Sheet: Sheet1
Supplemental Table 1. BC incidence, prevalence, deaths, DALYs, YLLs, and YLDs by rates (per 100,000 population) with 95% UIs of all US states in 1990 and 2021 for both sexes, females, and males.
		Prevalence		Incidence		Death		DALYs
US states	Sex	1990	2021	1990	2021	1990	2021	1990	2021
Alabama	Both	672.8 (619.1, 732.7)	555.0 (468.8, 642.6)	65.7 (60.9, 70.6)	52.9 (42.0, 64.0)	16.6 (15.4, 17.7)	11.6 (9.2, 13.8)	516.4 (483.2, 551.5)	337.4 (268.2, 416.3)
	Females	1192.5 (1102.3, 1295.2)	1023.5 (861.5, 1187.4)	117.9 (109.1, 127.1)	98.0 (77.2, 118.7)	29.0 (26.9, 30.8)	20.8 (16.5, 24.9)	939.5 (878.5, 1003.4)	628.8 (496.6, 778.5)
	Males	14.3 (12.3, 16.3)	13.2 (10.9, 16.1)	1.5 (1.3, 1.7)	1.4 (1.0, 1.7)	0.3 (0.3, 0.3)	0.3 (0.2, 0.3)	8.6 (7.9, 9.4)	7.4 (5.8, 9.2)
Alaska	Both	543.7 (490.2, 596.7)	504.5 (449.3, 571.9)	52.4 (47.2, 57.7)	45.6 (38.8, 53.7)	13.3 (12.1, 14.5)	8.0 (6.7, 9.5)	382.6 (347.8, 416.1)	253.3 (215.6, 299.7)
	Females	1081.6 (976.1, 1186.9)	1023.9 (909.5, 1162.6)	105.2 (94.9, 116.0)	93.2 (79.4, 110.3)	25.9 (23.6, 28.3)	15.9 (13.4, 18.8)	779.0 (708.0, 848.1)	521.0 (442.9, 617.4)
	Males	11.0 (9.6, 12.7)	9.9 (8.3, 11.6)	1.1 (0.9, 1.2)	1.0 (0.8, 1.2)	0.2 (0.2, 0.2)	0.2 (0.1, 0.2)	5.9 (5.3, 6.5)	4.6 (3.7, 5.6)
Arizona	Both	647.7 (594.7, 706.4)	543.6 (462.5, 637.9)	63.6 (58.3, 69.1)	51.6 (41.2, 63.1)	14.0 (12.9, 15.0)	9.0 (7.2, 10.8)	430.1 (398.5, 464.0)	270.4 (216.2, 330.7)
	Females	1190.7 (1094.0, 1299.5)	1021.1 (865.1, 1203.2)	117.8 (108.3, 128.3)	97.3 (77.7, 119.3)	25.3 (23.4, 27.1)	16.6 (13.3, 20.0)	804.5 (746.0, 868.1)	511.5 (407.6, 628.5)
	Males	13.3 (11.5, 15.3)	12.8 (10.4, 15.7)	1.3 (1.1, 1.5)	1.3 (1.0, 1.7)	0.2 (0.2, 0.3)	0.2 (0.2, 0.3)	6.9 (6.1, 7.9)	6.2 (4.8, 7.9)
	Females	1110.7 (1015.3, 1214.0)	960.8 (812.4, 1142.9)	108.5 (98.6, 119.2)	90.7 (72.3, 112.5)	25.8 (23.6, 27.9)	18.7 (14.9, 22.9)	836.5 (768.3, 905.2)	575.6 (462.3, 705.7)
	Males	14.2 (12.4, 16.2)	14.0 (11.5, 17.0)	1.5 (1.2, 1.7)	1.4 (1.1, 1.8)	0.3 (0.3, 0.3)	0.3 (0.2, 0.3)	8.3 (7.4, 9.1)	7.7 (6.0, 9.6)
California	Both	573.9 (530.2, 629.8)	548.8 (468.2, 640.3)	53.7 (50.0, 57.6)	50.1 (40.1, 61.4)	14.7 (13.7, 15.7)	8.5 (6.9, 10.3)	446.3 (419.2, 475.2)	252.3 (203.8, 305.5)
	Females	1046.6 (969.3, 1145.8)	1032.6 (877.9, 1211.6)	99.4 (92.9, 106.6)	94.8 (75.7, 116.3)	26.6 (24.8, 28.3)	15.6 (12.7, 19.0)	837.1 (786.8, 889.5)	479.7 (385.1, 580.8)
	Males	10.8 (9.3, 12.4)	10.2 (8.3, 12.1)	1.0 (0.9, 1.2)	1.0 (0.8, 1.2)	0.2 (0.2, 0.2)	0.2 (0.1, 0.2)	6.2 (5.7, 6.9)	4.8 (3.7, 5.9)
Colorado	Both	659.4 (602.9, 711.1)	502.9 (423.8, 594.2)	64.4 (58.9, 69.5)	47.2 (37.8, 57.9)	13.9 (12.8, 14.9)	8.3 (6.5, 10.1)	413.0 (383.2, 442.8)	235.7 (187.2, 292.6)
	Females	1202.9 (1099.9, 1299.7)	951.1 (798.5, 1127.1)	118.7 (108.5, 127.9)	89.5 (71.2, 110.3)	24.9 (22.9, 26.6)	15.2 (12.0, 18.6)	770.5 (714.2, 825.8)	448.9 (355.7, 558.4)
	Males	12.2 (10.6, 13.8)	10.5 (8.5, 12.8)	1.2 (1.0, 1.4)	1.0 (0.8, 1.3)	0.2 (0.2, 0.2)	0.2 (0.1, 0.2)	6.1 (5.3, 6.8)	4.9 (3.7, 6.1)
Connecticut	Both	702.8 (646.3, 759.7)	548.0 (461.8, 646.9)	68.7 (63.4, 73.8)	48.8 (38.5, 60.5)	16.1 (14.7, 17.4)	8.2 (6.6, 10.1)	476.3 (437.0, 511.9)	242.9 (192.3, 300.1)
	Females	1250.2 (1150.2, 1350.9)	1014.0 (852.7, 1201.4)	123.4 (114.1, 132.6)	90.7 (71.4, 113.0)	28.1 (25.9, 30.3)	14.8 (11.7, 18.2)	871.5 (801.8, 938.4)	453.7 (356.4, 562.4)
	Males	18.1 (15.7, 20.5)	15.3 (12.4, 18.5)	1.9 (1.6, 2.1)	1.5 (1.1, 1.9)	0.3 (0.3, 0.4)	0.2 (0.2, 0.3)	9.3 (8.2, 10.6)	6.9 (5.2, 8.8)
Delaware	Both	732.1 (667.9, 799.9)	588.5 (521.3, 668.2)	74.7 (68.0, 81.0)	55.8 (48.0, 65.4)	18.3 (16.7, 19.7)	10.0 (8.6, 11.5)	529.9 (489.2, 572.6)	301.9 (259.1, 350.9)
	Females	1313.1 (1199.1, 1436.5)	1084.0 (961.3, 1233.3)	135.0 (122.7, 146.6)	103.0 (88.4, 121.1)	32.0 (29.3, 34.4)	18.0 (15.6, 20.8)	969.8 (896.0, 1048.9)	560.2 (481.8, 651.7)
	Males	15.1 (13.2, 17.2)	14.0 (11.5, 16.5)	1.6 (1.4, 1.8)	1.4 (1.1, 1.8)	0.3 (0.3, 0.3)	0.2 (0.2, 0.3)	8.6 (7.7, 9.6)	7.0 (5.6, 8.6)
District of Columbia	Both	641.7 (591.8, 699.6)	547.0 (473.6, 629.5)	65.9 (61.1, 71.3)	50.9 (41.8, 60.9)	24.2 (22.3, 25.9)	11.2 (9.2, 13.3)	758.9 (707.8, 818.7)	332.3 (273.2, 394.8)
	Females	1109.9 (1026.0, 1208.5)	1007.6 (868.5, 1161.8)	115.6 (107.1, 125.4)	94.4 (77.2, 112.7)	41.4 (38.5, 44.4)	20.4 (16.9, 24.3)	1356.5 (1262.8, 1465.7)	620.6 (508.9, 740.8)
	Males	17.5 (15.1, 20.3)	16.7 (13.3, 20.6)	1.9 (1.6, 2.3)	1.7 (1.3, 2.2)	0.6 (0.5, 0.6)	0.3 (0.3, 0.4)	16.5 (14.7, 18.6)	9.5 (7.4, 12.2)
Florida	Both	606.1 (555.9, 655.5)	497.3 (425.9, 582.4)	59.3 (54.9, 64.0)	47.4 (39.0, 57.4)	14.6 (13.5, 15.6)	9.1 (7.4, 11.0)	457.3 (428.0, 489.5)	276.9 (225.4, 338.9)
	Females	1102.9 (1013.0, 1191.3)	926.5 (789.6, 1088.5)	108.8 (100.6, 117.5)	88.6 (72.4, 107.8)	26.3 (24.5, 28.0)	16.8 (13.5, 20.3)	848.1 (794.5, 908.4)	521.1 (422.5, 638.7)
	Males	16.8 (14.8, 18.7)	14.8 (12.2, 17.7)	1.7 (1.5, 1.9)	1.5 (1.2, 1.8)	0.3 (0.3, 0.3)	0.2 (0.2, 0.3)	8.5 (7.6, 9.5)	6.8 (5.3, 8.4)
Georgia	Both	663.4 (608.5, 716.4)	593.7 (507.0, 695.7)	65.3 (60.6, 70.1)	56.3 (45.9, 68.1)	15.9 (14.7, 16.9)	10.5 (8.6, 12.6)	489.2 (453.3, 524.0)	311.0 (251.8, 378.4)
	Females	1176.2 (1082.4, 1268.1)	1084.7 (923.3, 1276.5)	117.5 (109.3, 126.4)	103.3 (83.5, 125.1)	27.6 (25.7, 29.4)	18.7 (15.3, 22.6)	890.0 (829.4, 953.4)	572.2 (460.9, 699.3)
	Males	17.1 (14.7, 19.5)	15.7 (12.6, 18.9)	1.8 (1.6, 2.1)	1.6 (1.2, 2.0)	0.4 (0.3, 0.4)	0.3 (0.2, 0.4)	11.0 (10.0, 12.1)	8.1 (6.2, 10.0)
Hawaii	Both	590.8 (541.6, 646.0)	552.5 (473.6, 633.5)	55.9 (51.0, 60.7)	50.6 (41.9, 60.3)	10.9 (9.9, 11.8)	7.7 (6.3, 9.1)	347.9 (317.8, 378.6)	243.9 (200.8, 290.3)
	Females	1129.9 (1034.8, 1235.7)	1065.4 (912.7, 1226.4)	107.6 (98.1, 116.8)	98.2 (81.3, 117.1)	20.7 (18.9, 22.4)	14.5 (11.9, 17.1)	670.8 (613.4, 729.9)	474.5 (389.3, 564.3)
	Males	9.5 (8.2, 10.8)	8.4 (6.6, 10.2)	0.9 (0.7, 1.0)	0.8 (0.6, 1.0)	0.1 (0.1, 0.2)	0.1 (0.1, 0.2)	4.4 (4.0, 5.0)	3.8 (2.9, 4.9)
Idaho	Both	641.9 (579.5, 700.2)	504.3 (439.4, 581.6)	63.1 (57.0, 69.4)	48.0 (40.0, 57.5)	14.1 (12.7, 15.3)	8.8 (7.4, 10.5)	425.1 (385.7, 464.5)	252.6 (211.6, 299.6)
	Females	1203.2 (1085.8, 1310.5)	968.4 (842.5, 1118.4)	119.4 (108.0, 131.4)	92.3 (76.7, 110.8)	25.9 (23.5, 28.1)	16.5 (13.8, 19.7)	811.5 (735.2, 887.8)	487.5 (407.7, 579.6)
	Males	11.1 (9.6, 12.8)	9.6 (7.7, 11.5)	1.1 (0.9, 1.3)	1.0 (0.7, 1.2)	0.2 (0.2, 0.2)	0.2 (0.1, 0.2)	5.6 (5.0, 6.3)	4.6 (3.6, 5.9)
Illinois	Both	741.2 (686.5, 801.7)	608.2 (518.4, 715.1)	73.3 (68.4, 78.3)	56.1 (44.5, 69.2)	17.5 (16.3, 18.5)	10.0 (7.9, 12.2)	529.1 (497.7, 563.8)	290.5 (232.8, 356.6)
	Females	1324.9 (1230.7, 1430.0)	1129.3 (956.8, 1332.5)	132.5 (123.9, 141.5)	104.7 (82.8, 129.6)	30.7 (28.8, 32.5)	18.1 (14.3, 22.2)	969.9 (912.2, 1033.0)	544.9 (435.9, 670.2)
	Males	16.2 (14.0, 18.7)	14.0 (11.3, 17.4)	1.7 (1.4, 2.0)	1.4 (1.0, 1.8)	0.3 (0.3, 0.4)	0.2 (0.2, 0.3)	9.2 (8.1, 10.5)	6.6 (5.0, 8.5)
Indiana	Both	719.1 (660.7, 776.2)	543.3 (466.4, 633.9)	71.1 (65.3, 76.4)	50.9 (41.2, 63.0)	15.9 (14.7, 16.9)	9.9 (8.2, 12.0)	478.5 (445.9, 513.4)	285.8 (231.0, 348.3)
	Females	1286.1 (1184.6, 1386.7)	1010.8 (864.3, 1184.6)	128.5 (118.7, 138.2)	95.1 (76.5, 118.1)	27.9 (25.9, 29.7)	18.0 (14.8, 21.9)	876.9 (817.0, 942.1)	537.3 (432.7, 657.9)
	Males	16.2 (13.8, 18.3)	14.8 (12.2, 18.0)	1.7 (1.4, 1.9)	1.5 (1.2, 1.9)	0.3 (0.3, 0.3)	0.3 (0.2, 0.3)	8.7 (7.9, 9.6)	7.5 (5.8, 9.6)
Iowa	Both	618.9 (566.8, 678.2)	508.1 (419.8, 598.7)	59.0 (53.7, 63.7)	46.5 (36.2, 57.7)	13.7 (12.4, 14.8)	8.6 (6.8, 10.5)	408.4 (375.1, 442.3)	248.7 (195.3, 307.0)
	Females	1108.3 (1018.3, 1208.5)	962.8 (794.1, 1140.3)	106.8 (97.0, 114.9)	88.6 (68.5, 110.0)	24.1 (22.0, 26.1)	15.8 (12.5, 19.5)	755.1 (694.8, 817.1)	476.4 (372.5, 591.0)
	Males	13.0 (11.4, 14.8)	11.7 (9.4, 14.2)	1.3 (1.1, 1.5)	1.2 (0.9, 1.5)	0.2 (0.2, 0.3)	0.2 (0.2, 0.3)	6.4 (5.7, 7.2)	5.6 (4.2, 7.1)
Kansas	Both	699.4 (636.1, 759.2)	579.3 (491.1, 685.9)	67.6 (61.9, 73.9)	54.5 (43.3, 68.7)	14.1 (12.9, 15.2)	9.9 (7.9, 12.2)	422.6 (390.3, 456.9)	287.5 (233.5, 360.6)
	Females	1265.5 (1151.9, 1374.3)	1092.6 (920.9, 1299.0)	123.7 (113.4, 135.4)	103.1 (81.7, 130.5)	25.0 (23.0, 27.0)	18.2 (14.5, 22.5)	783.0 (723.1, 847.5)	547.0 (442.3, 688.6)
	Males	15.2 (13.4, 17.2)	14.3 (11.7, 17.7)	1.5 (1.3, 1.8)	1.5 (1.1, 1.9)	0.3 (0.2, 0.3)	0.3 (0.2, 0.3)	7.7 (6.8, 8.5)	7.0 (5.4, 8.9)
Kentucky	Both	846.0 (782.0, 923.4)	671.0 (576.5, 788.9)	83.9 (76.8, 91.1)	63.9 (52.3, 78.9)	15.4 (14.3, 16.4)	11.1 (9.1, 13.5)	487.7 (449.1, 526.0)	330.8 (268.0, 413.2)
	Females	1525.0 (1408.7, 1665.9)	1258.7 (1076.0, 1487.9)	153.0 (140.4, 166.5)	120.4 (98.1, 149.5)	27.2 (25.3, 29.0)	20.3 (16.5, 24.9)	896.7 (824.9, 968.5)	626.4 (506.5, 785.2)
	Males	14.4 (12.6, 16.4)	13.0 (10.6, 15.7)	1.5 (1.3, 1.7)	1.3 (1.0, 1.7)	0.3 (0.2, 0.3)	0.2 (0.2, 0.3)	7.7 (6.9, 8.5)	6.7 (5.2, 8.4)
Louisiana	Both	770.6 (702.8, 844.0)	648.6 (549.5, 758.9)	76.0 (70.2, 82.3)	61.9 (49.6, 76.3)	17.1 (15.9, 18.3)	11.8 (9.6, 14.2)	534.6 (493.8, 577.3)	351.5 (285.3, 427.7)
	Females	1367.8 (1245.8, 1490.5)	1207.1 (1017.5, 1416.3)	136.4 (125.7, 147.9)	115.7 (92.5, 143.4)	29.9 (27.8, 32.0)	21.5 (17.4, 26.0)	971.3 (897.8, 1049.3)	662.3 (535.7, 809.8)
	Males	18.1 (15.3, 21.0)	17.0 (13.9, 21.0)	1.9 (1.6, 2.3)	1.7 (1.3, 2.2)	0.4 (0.3, 0.4)	0.3 (0.2, 0.4)	10.9 (9.8, 12.1)	9.0 (7.0, 11.4)
Maine	Both	721.3 (655.9, 780.5)	534.8 (455.9, 621.4)	71.2 (64.7, 77.4)	50.0 (40.6, 60.9)	15.1 (13.8, 16.3)	9.0 (7.3, 10.8)	442.1 (406.9, 478.9)	262.8 (214.8, 320.9)
	Females	1298.9 (1180.0, 1404.0)	1005.7 (855.9, 1171.8)	129.4 (117.7, 140.7)	94.3 (76.4, 115.1)	26.5 (24.3, 28.7)	16.4 (13.4, 19.9)	813.8 (750.5, 882.5)	497.5 (405.6, 609.6)
	Males	16.3 (14.3, 18.4)	14.3 (11.3, 17.6)	1.7 (1.4, 2.0)	1.4 (1.1, 1.9)	0.3 (0.3, 0.3)	0.2 (0.2, 0.3)	8.4 (7.4, 9.5)	6.9 (5.3, 8.8)
Maryland	Both	727.5 (671.0, 793.1)	573.2 (471.6, 678.5)	72.7 (67.0, 78.1)	52.0 (40.6, 64.7)	17.5 (16.2, 18.7)	9.5 (7.5, 11.6)	522.7 (486.8, 561.3)	284.6 (227.8, 350.1)
	Females	1297.1 (1194.9, 1412.2)	1046.9 (855.7, 1245.8)	130.9 (120.6, 140.7)	95.4 (73.9, 119.3)	30.7 (28.4, 32.6)	17.0 (13.4, 20.9)	954.8 (889.9, 1024.0)	525.5 (418.2, 650.4)
	Males	20.2 (17.3, 23.3)	17.4 (14.0, 21.6)	2.2 (1.8, 2.6)	1.7 (1.3, 2.3)	0.4 (0.4, 0.5)	0.3 (0.2, 0.4)	11.8 (10.3, 13.3)	8.5 (6.6, 10.8)
Massachusetts	Both	873.1 (797.1, 944.9)	518.9 (431.9, 612.8)	87.9 (80.9, 94.3)	44.8 (34.2, 55.4)	17.8 (16.2, 19.0)	7.4 (5.7, 9.1)	530.5 (490.5, 572.3)	210.1 (161.8, 260.0)
	Females	1545.0 (1414.7, 1678.9)	950.6 (788.0, 1128.4)	157.0 (144.7, 168.7)	82.3 (62.4, 102.3)	30.7 (28.1, 32.7)	13.2 (10.1, 16.2)	959.9 (888.6, 1036.0)	387.4 (296.1, 482.7)
	Males	17.8 (15.7, 20.0)	12.8 (10.5, 15.7)	1.9 (1.6, 2.1)	1.3 (0.9, 1.6)	0.3 (0.3, 0.3)	0.2 (0.2, 0.3)	9.1 (8.1, 10.2)	5.7 (4.3, 7.2)
Michigan	Both	616.4 (568.9, 665.0)	486.0 (404.9, 570.5)	60.9 (57.0, 65.2)	45.2 (36.2, 56.1)	16.2 (15.1, 17.2)	9.3 (7.5, 11.2)	487.9 (458.8, 518.3)	271.0 (216.0, 332.0)
	Females	1100.8 (1017.9, 1187.7)	902.3 (747.4, 1064.2)	109.8 (103.4, 117.5)	84.2 (67.0, 105.2)	28.7 (26.9, 30.4)	16.9 (13.6, 20.6)	899.9 (846.3, 956.1)	508.8 (403.3, 625.8)
	Males	16.3 (14.1, 18.5)	14.9 (12.1, 18.1)	1.7 (1.4, 2.0)	1.5 (1.1, 1.9)	0.3 (0.3, 0.4)	0.3 (0.2, 0.3)	9.3 (8.3, 10.5)	7.5 (5.7, 9.3)
Minnesota	Both	809.5 (744.4, 877.5)	565.4 (479.9, 668.2)	80.5 (73.3, 86.7)	52.0 (41.4, 64.6)	15.2 (13.8, 16.2)	8.6 (6.8, 10.5)	457.7 (425.8, 489.5)	244.0 (192.7, 299.7)
	Females	1485.6 (1368.8, 1609.0)	1074.7 (910.9, 1275.0)	149.0 (135.4, 160.5)	99.2 (78.8, 123.3)	27.2 (24.9, 29.0)	15.8 (12.4, 19.4)	856.7 (797.6, 915.9)	466.6 (368.1, 574.7)
	Males	13.1 (11.4, 14.5)	10.1 (8.2, 12.3)	1.3 (1.1, 1.5)	1.0 (0.7, 1.3)	0.2 (0.2, 0.2)	0.2 (0.1, 0.2)	6.2 (5.5, 7.0)	4.5 (3.4, 5.7)
Mississippi	Both	602.6 (551.6, 662.2)	545.3 (460.4, 648.0)	57.5 (53.1, 62.1)	52.0 (42.0, 64.8)	15.2 (14.1, 16.2)	11.9 (9.6, 14.6)	479.1 (446.4, 513.0)	353.9 (283.3, 434.4)
	Females	1065.7 (975.9, 1163.4)	1001.6 (842.7, 1196.1)	103.1 (94.9, 111.5)	96.0 (77.4, 120.2)	26.7 (24.8, 28.3)	21.4 (17.2, 26.4)	870.4 (809.2, 932.6)	658.3 (524.8, 809.9)
	Males	14.1 (12.3, 16.2)	13.8 (11.2, 17.1)	1.5 (1.2, 1.7)	1.4 (1.1, 1.8)	0.3 (0.3, 0.3)	0.3 (0.2, 0.4)	8.9 (7.9, 9.9)	8.3 (6.5, 10.5)
Missouri	Both	734.6 (674.4, 795.5)	563.3 (480.6, 664.3)	72.7 (67.0, 78.0)	52.4 (42.2, 64.1)	16.4 (15.0, 17.4)	9.9 (7.9, 12.0)	501.5 (464.3, 535.4)	291.7 (234.3, 354.3)
	Females	1316.9 (1208.5, 1423.8)	1052.7 (893.8, 1244.1)	131.8 (121.6, 141.8)	98.3 (78.9, 120.6)	28.8 (26.6, 30.7)	18.0 (14.5, 21.9)	920.9 (854.3, 986.4)	550.8 (441.5, 669.9)
	Males	14.3 (12.7, 16.2)	13.4 (11.0, 16.6)	1.5 (1.3, 1.7)	1.4 (1.0, 1.8)	0.3 (0.2, 0.3)	0.2 (0.2, 0.3)	7.7 (6.9, 8.5)	6.7 (5.2, 8.6)
Montana	Both	641.1 (581.3, 705.6)	501.0 (438.0, 565.9)	62.7 (56.7, 68.4)	47.0 (39.5, 55.3)	14.3 (12.9, 15.6)	8.7 (7.3, 10.2)	423.0 (384.3, 463.0)	258.8 (217.9, 304.1)
	Females	1198.7 (1086.8, 1322.8)	975.7 (850.2, 1104.7)	118.3 (106.8, 129.3)	91.8 (76.9, 108.1)	26.2 (23.7, 28.5)	16.7 (14.0, 19.5)	806.3 (734.4, 884.0)	507.4 (428.4, 598.0)
	Males	11.8 (10.2, 13.4)	10.6 (8.6, 13.2)	1.2 (1.0, 1.3)	1.1 (0.8, 1.4)	0.2 (0.2, 0.2)	0.2 (0.1, 0.2)	6.0 (5.3, 6.8)	5.2 (4.0, 6.6)
Nebraska	Both	744.3 (680.3, 817.2)	610.1 (532.9, 695.4)	73.4 (66.9, 80.4)	58.0 (48.5, 68.4)	15.4 (14.0, 16.6)	10.0 (8.5, 11.8)	457.2 (422.9, 495.4)	292.7 (245.1, 345.7)
	Females	1352.7 (1237.7, 1480.6)	1159.9 (1008.7, 1324.1)	134.7 (123.3, 147.6)	110.7 (92.6, 131.0)	27.4 (25.0, 29.5)	18.6 (15.7, 21.8)	848.8 (785.1, 920.7)	561.2 (468.5, 663.5)
	Males	14.3 (12.5, 16.2)	12.7 (10.2, 15.7)	1.5 (1.2, 1.7)	1.3 (1.0, 1.7)	0.3 (0.2, 0.3)	0.2 (0.2, 0.3)	7.2 (6.3, 8.2)	6.0 (4.6, 7.6)
Nevada	Both	614.4 (562.2, 671.9)	576.8 (503.6, 665.7)	62.2 (56.6, 68.6)	56.3 (47.6, 67.4)	15.2 (13.6, 16.5)	10.3 (8.7, 11.9)	450.9 (411.9, 490.7)	306.3 (258.3, 362.8)
	Females	1176.6 (1078.8, 1290.3)	1106.6 (965.0, 1282.2)	120.1 (109.3, 132.7)	108.4 (91.4, 130.4)	28.4 (25.6, 30.9)	19.4 (16.4, 22.5)	880.4 (803.7, 958.1)	592.7 (499.3, 703.6)
	Males	16.2 (14.0, 18.7)	14.9 (12.0, 18.5)	1.7 (1.5, 2.0)	1.5 (1.2, 2.0)	0.3 (0.3, 0.4)	0.3 (0.2, 0.3)	9.6 (8.6, 10.7)	7.5 (5.7, 9.4)
New Hampshire	Both	791.7 (724.8, 860.5)	574.1 (493.5, 660.5)	80.5 (73.6, 86.9)	53.8 (44.0, 64.2)	17.3 (15.7, 18.5)	9.0 (7.3, 10.6)	494.6 (453.5, 534.8)	261.4 (215.9, 314.7)
	Females	1439.6 (1321.0, 1560.6)	1087.2 (931.7, 1254.5)	147.5 (135.3, 159.6)	102.2 (83.6, 122.1)	30.5 (28.0, 32.6)	16.5 (13.5, 19.6)	918.3 (843.0, 994.3)	498.2 (410.1, 601.9)
	Males	13.3 (11.6, 15.2)	10.6 (8.5, 13.0)	1.4 (1.2, 1.6)	1.0 (0.8, 1.4)	0.2 (0.2, 0.3)	0.2 (0.1, 0.2)	6.7 (5.9, 7.6)	4.9 (3.7, 6.3)
New Jersey	Both	891.5 (821.4, 963.8)	643.5 (536.4, 764.4)	90.2 (83.2, 97.0)	57.8 (44.6, 71.2)	18.5 (17.1, 19.6)	9.4 (7.4, 11.6)	564.3 (525.1, 603.8)	279.2 (217.2, 345.9)
	Females	1600.9 (1475.2, 1720.7)	1187.1 (985.6, 1414.0)	163.4 (150.9, 175.8)	107.2 (82.6, 132.5)	32.4 (30.1, 34.2)	16.9 (13.3, 20.9)	1030.0 (958.8, 1102.7)	518.5 (399.6, 643.7)
	Males	13.8 (12.0, 15.8)	11.6 (9.2, 14.1)	1.4 (1.2, 1.7)	1.1 (0.8, 1.5)	0.4 (0.3, 0.4)	0.3 (0.2, 0.3)	10.3 (9.4, 11.2)	6.8 (5.1, 8.7)
New Mexico	Both	552.4 (501.5, 608.4)	546.6 (457.1, 648.9)	52.3 (47.1, 57.0)	52.1 (41.7, 64.4)	13.3 (11.9, 14.5)	9.9 (8.0, 12.2)	396.4 (362.0, 432.1)	311.1 (247.9, 384.0)
	Females	1012.2 (919.8, 1110.3)	1037.9 (863.2, 1234.1)	96.9 (87.1, 105.5)	99.4 (79.3, 123.1)	24.0 (21.6, 26.2)	18.5 (14.8, 22.8)	741.3 (678.8, 807.4)	597.5 (475.4, 739.4)
	Males	11.0 (9.4, 12.8)	11.3 (9.1, 13.9)	1.1 (0.9, 1.2)	1.1 (0.9, 1.5)	0.2 (0.2, 0.2)	0.2 (0.2, 0.2)	6.0 (5.3, 6.8)	5.9 (4.6, 7.4)
New York	Both	746.0 (688.8, 808.6)	574.3 (483.7, 672.1)	74.0 (68.8, 79.1)	51.7 (40.9, 63.9)	17.9 (16.6, 18.9)	8.6 (7.0, 10.6)	545.8 (513.7, 579.6)	257.0 (206.9, 315.2)
	Females	1317.4 (1217.5, 1429.1)	1053.8 (885.5, 1236.2)	132.0 (122.6, 141.3)	95.4 (75.8, 118.1)	31.1 (29.1, 32.8)	15.5 (12.5, 19.0)	987.3 (930.0, 1048.3)	476.5 (382.7, 586.6)
	Males	17.0 (14.8, 19.4)	13.8 (11.3, 16.7)	1.8 (1.5, 2.1)	1.3 (1.0, 1.7)	0.3 (0.3, 0.4)	0.2 (0.2, 0.3)	9.9 (8.9, 11.1)	6.2 (4.8, 7.9)
North Carolina	Both	650.1 (596.6, 703.4)	557.2 (470.4, 649.6)	63.4 (58.3, 67.6)	52.7 (41.1, 64.2)	15.4 (14.2, 16.3)	10.0 (7.8, 12.1)	478.3 (449.7, 510.6)	294.8 (234.7, 361.6)
	Females	1153.3 (1060.0, 1249.2)	1021.1 (857.3, 1192.4)	114.0 (105.1, 121.8)	96.9 (75.6, 118.3)	26.9 (25.0, 28.4)	17.8 (14.0, 21.8)	872.6 (821.1, 931.7)	545.0 (432.9, 669.8)
	Males	14.8 (12.8, 16.9)	13.4 (11.0, 16.3)	1.6 (1.3, 1.8)	1.4 (1.1, 1.7)	0.3 (0.3, 0.3)	0.2 (0.2, 0.3)	8.8 (7.9, 9.7)	6.8 (5.3, 8.7)
North Dakota	Both	656.1 (599.6, 714.9)	475.9 (420.3, 546.3)	63.0 (57.0, 68.7)	42.3 (35.7, 50.5)	13.3 (12.1, 14.4)	7.5 (6.3, 8.7)	397.1 (363.2, 428.5)	230.2 (191.6, 274.6)
	Females	1222.0 (1116.5, 1329.8)	932.1 (819.9, 1072.1)	118.4 (107.4, 129.0)	83.6 (70.2, 100.0)	24.3 (22.1, 26.3)	14.2 (12.0, 16.7)	754.2 (690.6, 811.8)	457.1 (380.8, 547.0)
	Males	13.0 (11.3, 14.8)	10.3 (8.5, 12.2)	1.3 (1.1, 1.5)	1.0 (0.8, 1.3)	0.2 (0.2, 0.3)	0.2 (0.1, 0.2)	6.5 (5.7, 7.4)	4.8 (3.8, 6.0)
Ohio	Both	763.4 (706.2, 829.1)	564.6 (478.7, 653.0)	76.2 (70.3, 81.8)	53.0 (42.2, 64.6)	17.3 (16.0, 18.3)	10.5 (8.5, 12.5)	521.5 (486.4, 559.3)	301.0 (243.2, 368.0)
	Females	1362.8 (1259.9, 1484.7)	1049.0 (887.5, 1218.2)	137.5 (126.7, 148.1)	98.9 (78.6, 120.9)	30.2 (28.2, 32.0)	19.0 (15.4, 22.7)	952.6 (888.0, 1024.0)	564.5 (454.2, 692.7)
	Males	14.9 (13.1, 16.7)	13.6 (10.9, 16.7)	1.5 (1.3, 1.8)	1.4 (1.1, 1.8)	0.3 (0.3, 0.3)	0.3 (0.2, 0.3)	8.1 (7.3, 8.9)	6.9 (5.3, 8.7)
Oklahoma	Both	675.5 (621.0, 734.6)	530.8 (448.8, 625.3)	65.8 (60.5, 70.6)	50.7 (40.6, 61.7)	14.7 (13.6, 15.6)	10.6 (8.5, 12.8)	462.1 (431.4, 492.2)	312.3 (250.9, 383.5)
	Females	1222.1 (1125.8, 1324.5)	1000.1 (843.5, 1182.2)	120.7 (111.0, 129.5)	96.0 (76.4, 117.2)	26.2 (24.3, 27.8)	19.6 (15.7, 23.8)	857.0 (800.7, 911.0)	595.5 (475.0, 735.8)
	Males	13.6 (11.7, 15.4)	13.1 (10.3, 16.2)	1.4 (1.2, 1.6)	1.4 (1.0, 1.7)	0.3 (0.2, 0.3)	0.3 (0.2, 0.3)	7.3 (6.5, 8.4)	7.2 (5.5, 9.2)
Oregon	Both	685.0 (627.2, 739.9)	563.9 (473.9, 680.0)	67.3 (61.2, 73.3)	53.0 (42.1, 67.0)	13.9 (12.7, 15.0)	8.7 (7.0, 10.8)	417.9 (386.0, 450.1)	256.9 (204.0, 324.7)
	Females	1259.8 (1155.0, 1361.7)	1066.1 (893.4, 1293.8)	124.9 (113.9, 136.0)	100.6 (79.5, 127.6)	25.1 (23.1, 27.0)	16.2 (12.9, 20.1)	783.4 (722.7, 844.8)	489.0 (386.5, 620.3)
	Males	13.0 (11.3, 14.5)	11.3 (9.1, 14.0)	1.3 (1.1, 1.5)	1.1 (0.9, 1.4)	0.2 (0.2, 0.2)	0.2 (0.1, 0.2)	6.4 (5.7, 7.2)	5.2 (4.0, 6.7)
Pennsylvania	Both	805.7 (741.3, 870.2)	571.9 (482.9, 670.1)	81.0 (74.7, 86.9)	52.6 (42.2, 64.5)	18.2 (16.7, 19.5)	9.6 (7.6, 11.6)	549.3 (514.9, 586.9)	275.8 (218.7, 339.3)
	Females	1432.5 (1319.2, 1547.1)	1065.9 (893.5, 1258.7)	145.4 (134.8, 156.0)	98.4 (78.7, 121.5)	31.7 (29.3, 33.8)	17.3 (13.7, 21.1)	998.9 (936.5, 1067.1)	518.9 (412.1, 641.5)
	Males	16.9 (14.9, 19.0)	13.7 (10.9, 16.5)	1.8 (1.5, 2.0)	1.4 (1.0, 1.7)	0.3 (0.3, 0.3)	0.2 (0.2, 0.3)	9.3 (8.5, 10.2)	6.5 (5.0, 8.2)
Rhode Island	Both	798.2 (729.6, 864.9)	529.5 (450.9, 608.1)	79.8 (73.2, 86.7)	47.7 (38.2, 57.6)	17.4 (16.0, 18.8)	8.2 (6.5, 9.9)	522.8 (479.4, 564.9)	236.6 (188.8, 291.0)
	Females	1411.8 (1288.9, 1526.1)	972.2 (824.2, 1121.3)	142.6 (130.7, 155.1)	88.0 (70.2, 106.6)	30.1 (27.8, 32.5)	14.6 (11.8, 17.7)	947.3 (869.3, 1022.7)	438.4 (348.7, 541.8)
	Males	16.6 (14.7, 18.9)	13.1 (10.6, 15.9)	1.7 (1.5, 2.0)	1.3 (1.0, 1.6)	0.3 (0.3, 0.3)	0.2 (0.2, 0.3)	8.8 (7.8, 9.8)	5.9 (4.5, 7.5)
South Carolina	Both	615.5 (567.6, 668.1)	557.2 (463.0, 655.1)	60.1 (55.8, 64.5)	53.9 (42.5, 66.5)	16.1 (14.9, 17.1)	10.9 (8.9, 13.3)	497.2 (465.5, 529.3)	323.6 (260.0, 400.1)
	Females	1089.8 (1005.0, 1178.7)	1030.3 (854.3, 1215.8)	107.9 (100.3, 116.1)	100.1 (78.5, 123.9)	28.1 (26.1, 29.8)	19.8 (16.1, 24.2)	906.5 (848.0, 964.3)	604.0 (483.9, 748.7)
	Males	14.4 (12.5, 16.5)	14.0 (11.1, 17.2)	1.5 (1.3, 1.8)	1.4 (1.1, 1.8)	0.3 (0.3, 0.3)	0.3 (0.2, 0.3)	9.2 (8.3, 10.3)	7.5 (5.8, 9.5)
South Dakota	Both	624.8 (561.3, 687.3)	497.1 (435.6, 570.9)	59.6 (54.2, 65.5)	45.8 (38.1, 54.4)	13.3 (12.0, 14.5)	8.5 (7.1, 10.0)	401.8 (365.6, 442.7)	261.4 (217.0, 309.4)
	Females	1156.1 (1036.6, 1270.3)	963.6 (839.7, 1111.0)	111.6 (101.5, 122.6)	89.3 (73.9, 106.2)	24.1 (22.0, 26.3)	16.0 (13.4, 18.9)	760.2 (691.6, 836.9)	512.4 (424.6, 610.0)
	Males	12.9 (11.2, 14.8)	10.9 (9.1, 13.4)	1.3 (1.1, 1.5)	1.1 (0.9, 1.4)	0.2 (0.2, 0.3)	0.2 (0.2, 0.2)	6.7 (5.9, 7.5)	5.4 (4.3, 6.8)
Tennessee	Both	650.3 (599.2, 706.9)	544.8 (462.5, 637.1)	63.4 (58.8, 68.4)	52.7 (42.5, 64.3)	15.3 (14.2, 16.3)	10.7 (8.8, 12.9)	478.8 (446.3, 512.2)	312.4 (252.2, 381.2)
	Females	1158.7 (1071.0, 1254.6)	1005.7 (848.4, 1182.2)	114.5 (106.2, 123.7)	97.6 (78.5, 119.1)	26.9 (25.0, 28.5)	19.4 (15.8, 23.5)	876.0 (816.8, 936.4)	581.7 (466.5, 713.1)
	Males	14.6 (12.7, 16.6)	14.0 (11.3, 16.7)	1.5 (1.3, 1.8)	1.5 (1.1, 1.8)	0.3 (0.3, 0.3)	0.3 (0.2, 0.3)	8.6 (7.9, 9.5)	7.5 (5.9, 9.3)
Texas	Both	636.3 (584.4, 690.9)	546.4 (460.2, 636.9)	61.7 (56.5, 67.1)	51.9 (41.9, 62.9)	14.2 (13.1, 15.2)	9.6 (7.7, 11.6)	439.7 (405.6, 477.1)	281.3 (225.6, 340.8)
	Females	1151.2 (1056.8, 1251.4)	1021.4 (857.8, 1193.4)	113.1 (103.7, 123.1)	97.4 (78.3, 118.1)	25.3 (23.4, 27.1)	17.5 (14.0, 21.2)	816.1 (752.4, 885.8)	530.5 (424.0, 644.3)
	Males	14.1 (12.3, 16.1)	11.9 (9.9, 14.2)	1.5 (1.3, 1.7)	1.2 (0.9, 1.5)	0.3 (0.2, 0.3)	0.2 (0.2, 0.3)	7.8 (7.0, 8.7)	5.8 (4.6, 7.1)
Utah	Both	583.2 (534.5, 635.9)	519.3 (464.6, 590.0)	55.7 (51.2, 60.2)	49.0 (42.1, 58.0)	13.2 (12.0, 14.1)	9.2 (7.9, 10.7)	387.0 (359.9, 417.7)	261.6 (223.1, 309.7)
	Females	1071.7 (983.3, 1167.7)	991.9 (886.5, 1129.1)	103.2 (94.9, 111.5)	93.8 (80.6, 111.0)	23.8 (21.7, 25.4)	17.2 (14.7, 20.1)	727.4 (677.5, 785.3)	503.4 (428.6, 596.4)
	Males	10.7 (9.3, 12.1)	9.3 (7.5, 11.3)	1.0 (0.9, 1.2)	0.9 (0.7, 1.2)	0.2 (0.2, 0.2)	0.2 (0.1, 0.2)	5.3 (4.7, 5.9)	4.3 (3.2, 5.4)
Vermont	Both	664.7 (607.1, 723.3)	523.4 (459.5, 590.6)	65.4 (59.9, 71.1)	48.5 (41.2, 56.7)	15.5 (14.2, 16.7)	8.3 (7.1, 9.7)	441.3 (406.9, 477.1)	246.1 (208.3, 292.3)
	Females	1203.1 (1100.1, 1306.2)	992.9 (871.4, 1123.4)	119.5 (109.5, 130.1)	92.3 (78.4, 108.0)	27.3 (25.1, 29.4)	15.4 (13.0, 17.9)	817.2 (754.0, 884.8)	469.8 (396.2, 559.0)
	Males	12.9 (11.2, 14.9)	11.0 (9.1, 13.2)	1.3 (1.1, 1.5)	1.1 (0.9, 1.4)	0.2 (0.2, 0.3)	0.2 (0.2, 0.2)	6.9 (6.0, 7.8)	5.1 (4.1, 6.5)
Virginia	Both	760.3 (701.2, 820.8)	615.2 (521.2, 727.8)	75.7 (70.3, 81.0)	57.0 (46.4, 70.5)	17.0 (15.7, 18.1)	9.9 (8.1, 12.1)	518.6 (485.7, 554.3)	290.9 (234.8, 357.3)
	Females	1365.3 (1263.5, 1474.0)	1144.0 (967.0, 1358.1)	137.5 (128.3, 146.9)	106.5 (86.1, 132.1)	29.9 (27.8, 31.7)	18.0 (14.6, 22.1)	955.1 (895.1, 1020.2)	545.5 (438.6, 673.0)
	Males	17.9 (15.7, 20.2)	14.9 (12.5, 17.8)	1.9 (1.7, 2.2)	1.5 (1.2, 1.9)	0.3 (0.3, 0.4)	0.3 (0.2, 0.3)	10.0 (9.1, 11.0)	7.0 (5.4, 9.1)
Washington	Both	673.5 (619.3, 728.0)	570.4 (487.4, 678.2)	65.9 (60.9, 70.5)	53.6 (43.1, 67.3)	14.0 (12.8, 14.9)	8.6 (6.9, 10.6)	419.6 (389.5, 452.8)	250.1 (197.8, 310.9)
	Females	1240.2 (1143.1, 1340.9)	1084.0 (921.8, 1293.1)	122.5 (113.4, 131.0)	102.2 (81.9, 128.8)	25.3 (23.3, 27.0)	15.9 (12.7, 19.8)	791.7 (735.4, 854.8)	478.4 (377.1, 596.7)
	Males	13.0 (11.4, 14.6)	11.5 (9.2, 14.0)	1.3 (1.1, 1.5)	1.1 (0.9, 1.5)	0.2 (0.2, 0.3)	0.2 (0.2, 0.2)	6.6 (5.8, 7.3)	5.3 (4.1, 6.7)
West Virginia	Both	636.1 (581.1, 693.9)	572.4 (483.9, 678.7)	61.2 (55.5, 66.2)	55.0 (44.2, 68.3)	14.8 (13.5, 15.8)	11.2 (9.2, 13.7)	448.5 (412.6, 485.3)	342.0 (273.6, 421.1)
	Females	1134.5 (1036.4, 1237.8)	1089.5 (917.9, 1300.6)	110.5 (100.3, 119.7)	105.2 (84.0, 131.5)	25.9 (23.7, 27.7)	20.9 (17.0, 25.8)	820.9 (755.5, 888.7)	658.5 (523.8, 813.2)
	Males	15.7 (13.4, 17.9)	15.7 (12.6, 18.9)	1.6 (1.4, 1.9)	1.6 (1.2, 2.0)	0.3 (0.3, 0.4)	0.3 (0.2, 0.4)	9.0 (8.1, 10.1)	8.6 (6.6, 10.7)
Wisconsin	Both	790.2 (724.8, 856.2)	543.6 (452.1, 637.4)	79.2 (72.5, 85.6)	49.8 (38.8, 60.8)	16.0 (14.7, 17.2)	8.5 (6.9, 10.3)	476.7 (440.0, 514.5)	251.3 (198.0, 308.8)
	Females	1443.9 (1323.4, 1563.0)	1034.9 (857.0, 1217.9)	145.9 (133.7, 157.8)	95.4 (73.7, 117.0)	28.5 (26.3, 30.6)	15.8 (12.7, 19.1)	888.3 (820.8, 958.6)	482.7 (378.4, 595.8)
	Males	15.0 (13.1, 16.9)	12.2 (9.9, 15.1)	1.5 (1.3, 1.8)	1.2 (0.9, 1.6)	0.3 (0.2, 0.3)	0.2 (0.2, 0.3)	7.5 (6.8, 8.3)	5.7 (4.3, 7.4)
Wyoming	Both	624.6 (561.3, 683.5)	525.6 (468.5, 590.3)	60.7 (54.8, 66.7)	48.6 (41.7, 56.6)	14.2 (12.7, 15.4)	8.7 (7.5, 10.1)	408.8 (373.3, 444.4)	265.1 (224.2, 311.9)
	Females	1162.7 (1045.9, 1272.4)	1043.4 (929.0, 1173.7)	114.0 (102.8, 125.2)	97.0 (83.0, 113.1)	25.7 (23.2, 27.9)	17.0 (14.6, 19.7)	778.4 (711.6, 846.2)	531.7 (448.6, 626.8)
	Males	13.3 (11.6, 15.2)	12.4 (10.2, 14.9)	1.3 (1.1, 1.6)	1.2 (1.0, 1.6)	0.3 (0.2, 0.3)	0.2 (0.2, 0.3)	7.0 (6.2, 7.9)	6.1 (4.8, 7.6)
