# Supplementary material for: Breast cancer burden in the United States (1990–2021) with a 15-year forecast: a comprehensive analysis based on the global burden of disease 2021
Source: Front Oncol. 2025 Nov 13;15:1650110. doi: 10.3389/fonc.2025.1650110 (PMC12657151; doi:10.3389/fonc.2025.1650110)
Supplement: Supplementary file 2 [file DataSheet2.csv]

## Sheet: Sheet1
Supplemental Table 2. BC incidence, prevalence, deaths, DALYs, YLLs, and YLDs by numbers with 95% UIs of all US states in 1990 and 2021 for both sexes, females, and males.
		Prevalence		Incidence		Death		DALYs
US states	Sex	1990	2021	1990	2021	1990	2021	1990	2021
Alabama	Both	33978 (31113, 37183)	45480 (38653, 52271)	3263 (3024, 3514)	4245 (3389, 5088)	849 (784, 907)	986 (791, 1175)	25066 (23483, 26766)	26217 (20914, 32216)
	Females	33665 (30801, 36845)	44967 (38118, 51677)	3230 (2989, 3481)	4193 (3330, 5026)	842 (778, 901)	976 (781, 1164)	24877 (23301, 26581)	25933 (20673, 31907)
	Males	313 (270, 360)	513 (420, 627)	33 (28, 38)	53 (39, 68)	7 (6, 7)	10 (8, 13)	189 (172, 207)	284 (220, 351)
Alaska	Both	2018 (1829, 2216)	5119 (4576, 5780)	204 (184, 224)	455 (388, 537)	45 (41, 49)	80 (68, 95)	1586 (1456, 1718)	2488 (2117, 2925)
	Females	1998 (1810, 2195)	5066 (4522, 5731)	202 (182, 222)	450 (384, 532)	45 (41, 48)	79 (67, 94)	1575 (1445, 1707)	2463 (2092, 2898)
	Males	19 (17, 22)	53 (44, 63)	2 (2, 2)	5 (4, 6)	0 (0, 0)	1 (1, 1)	11 (10, 12)	25 (20, 30)
Arizona	Both	28721 (26215, 31254)	63655 (54300, 74415)	2779 (2531, 3020)	5896 (4695, 7181)	626 (574, 672)	1114 (889, 1325)	18285 (16895, 19768)	29915 (24039, 36212)
	Females	28449 (25969, 30978)	62921 (53505, 73707)	2752 (2504, 2993)	5822 (4630, 7109)	622 (569, 668)	1101 (877, 1313)	18146 (16761, 19619)	29566 (23731, 35847)
	Males	272 (235, 311)	735 (597, 897)	27 (23, 31)	74 (57, 93)	5 (4, 5)	13 (10, 16)	139 (124, 158)	350 (271, 439)
Arkansas	Both	19528 (17758, 21452)	24723 (21082, 29166)	1832 (1664, 1999)	2261 (1814, 2789)	471 (428, 510)	516 (413, 621)	13457 (12280, 14537)	13771 (11132, 16788)
	Females	19327 (17578, 21246)	24397 (20755, 28872)	1811 (1643, 1980)	2227 (1786, 2758)	467 (424, 506)	509 (406, 615)	13342 (12172, 14422)	13594 (10946, 16613)
	Males	201 (174, 230)	326 (266, 395)	21 (18, 24)	33 (25, 43)	4 (4, 4)	6 (5, 8)	115 (104, 127)	177 (136, 220)
California	Both	184989 (170711, 203668)	335931 (287957, 388170)	17231 (16038, 18472)	29995 (24214, 36748)	4746 (4385, 5072)	5458 (4407, 6614)	141281 (132708, 150180)	148540 (120680, 179085)
	Females	183453 (169218, 202015)	332940 (285141, 385207)	17082 (15884, 18332)	29704 (23889, 36479)	4715 (4356, 5040)	5406 (4353, 6567)	140386 (131827, 149267)	147151 (119245, 177695)
	Males	1536 (1328, 1772)	2991 (2461, 3558)	149 (128, 175)	291 (222, 361)	30 (28, 33)	51 (40, 62)	895 (816, 985)	1390 (1086, 1732)
Colorado	Both	23517 (21455, 25422)	46054 (38849, 54222)	2298 (2100, 2486)	4250 (3405, 5228)	496 (456, 532)	777 (613, 947)	14697 (13633, 15741)	20760 (16489, 25747)
	Females	23325 (21272, 25223)	45587 (38381, 53733)	2279 (2082, 2468)	4204 (3361, 5182)	493 (453, 528)	769 (605, 939)	14601 (13541, 15641)	20546 (16276, 25489)
	Males	192 (166, 218)	467 (378, 572)	19 (16, 22)	46 (34, 60)	3 (3, 4)	8 (6, 10)	96 (84, 108)	214 (162, 272)
Connecticut	Both	30504 (27988, 33078)	34771 (29658, 40605)	2941 (2698, 3173)	2979 (2348, 3645)	711 (646, 770)	568 (451, 695)	19864 (18206, 21501)	14597 (11692, 17892)
	Females	30164 (27674, 32727)	34308 (29212, 40174)	2906 (2665, 3136)	2934 (2307, 3600)	705 (640, 764)	560 (444, 687)	19690 (18041, 21315)	14392 (11504, 17663)
	Males	340 (296, 389)	463 (376, 562)	36 (30, 41)	45 (34, 58)	6 (5, 7)	8 (6, 10)	174 (153, 199)	205 (155, 262)
Delaware	Both	5920 (5372, 6474)	10042 (8882, 11338)	601 (546, 653)	923 (795, 1084)	149 (136, 161)	181 (156, 209)	4193 (3874, 4521)	4832 (4150, 5644)
	Females	5865 (5319, 6421)	9927 (8768, 11220)	596 (541, 647)	912 (783, 1072)	148 (135, 160)	179 (154, 207)	4162 (3844, 4490)	4776 (4098, 5586)
	Males	54 (47, 62)	115 (95, 136)	6 (5, 7)	12 (9, 14)	1 (1, 1)	2 (2, 3)	31 (28, 35)	56 (44, 69)
District of Columbia	Both	4763 (4369, 5210)	5139 (4454, 5896)	480 (445, 518)	472 (387, 566)	181 (166, 194)	109 (89, 130)	5420 (5054, 5842)	3067 (2523, 3631)
	Females	4709 (4317, 5155)	5068 (4385, 5818)	474 (438, 512)	465 (381, 559)	179 (164, 193)	108 (88, 128)	5369 (5002, 5790)	3026 (2481, 3587)
	Males	54 (46, 62)	72 (57, 89)	6 (5, 7)	7 (6, 10)	2 (1, 2)	1 (1, 2)	51 (45, 57)	41 (32, 52)
Florida	Both	116614 (105579, 127912)	193416 (166948, 224515)	11007 (10056, 11843)	17884 (14645, 21492)	2923 (2680, 3114)	3832 (3103, 4640)	81189 (75421, 86806)	100289 (82042, 122169)
	Females	115122 (104137, 126352)	190578 (164071, 221735)	10858 (9914, 11689)	17603 (14374, 21202)	2898 (2655, 3089)	3785 (3056, 4596)	80463 (74754, 86078)	99029 (80839, 120738)
	Males	1492 (1319, 1662)	2838 (2341, 3371)	150 (131, 166)	281 (220, 348)	25 (23, 27)	47 (37, 58)	726 (654, 804)	1260 (982, 1559)
Georgia	Both	46325 (42410, 50215)	96131 (82334, 112276)	4560 (4235, 4900)	8978 (7231, 10878)	1106 (1026, 1179)	1727 (1410, 2071)	34098 (31620, 36487)	48582 (39665, 58880)
	Females	45817 (41878, 49657)	94937 (81207, 111044)	4505 (4182, 4848)	8856 (7134, 10748)	1095 (1015, 1168)	1705 (1390, 2050)	33767 (31303, 36146)	47969 (39008, 58309)
	Males	507 (436, 581)	1194 (956, 1452)	55 (47, 64)	122 (92, 154)	11 (10, 12)	22 (17, 27)	331 (300, 364)	613 (469, 761)
Hawaii	Both	7512 (6851, 8207)	13752 (11864, 15638)	708 (645, 770)	1207 (995, 1434)	137 (125, 148)	210 (169, 249)	4346 (3962, 4720)	5715 (4749, 6800)
	Females	7454 (6795, 8146)	13646 (11761, 15535)	703 (640, 766)	1197 (987, 1425)	137 (124, 148)	208 (167, 247)	4319 (3936, 4692)	5669 (4699, 6757)
	Males	58 (50, 66)	106 (84, 128)	5 (5, 6)	10 (7, 13)	1 (1, 1)	2 (1, 2)	27 (24, 30)	47 (35, 59)
Idaho	Both	7466 (6727, 8164)	14312 (12468, 16430)	724 (655, 796)	1334 (1115, 1599)	166 (149, 181)	261 (219, 309)	4770 (4329, 5217)	6814 (5691, 8046)
	Females	7406 (6669, 8094)	14173 (12346, 16267)	718 (649, 790)	1321 (1103, 1584)	165 (148, 180)	259 (217, 306)	4739 (4298, 5185)	6749 (5638, 7980)
	Males	61 (52, 70)	139 (110, 166)	6 (5, 7)	14 (10, 18)	1 (1, 1)	3 (2, 3)	30 (27, 34)	66 (50, 84)
Illinois	Both	103554 (95538, 113020)	126646 (108863, 148236)	10096 (9436, 10808)	11420 (9020, 14072)	2486 (2314, 2642)	2194 (1733, 2675)	71312 (66831, 76030)	57910 (46620, 70425)
	Females	102568 (94671, 111943)	125269 (107625, 146773)	9992 (9341, 10703)	11284 (8896, 13918)	2467 (2296, 2624)	2170 (1709, 2648)	70752 (66294, 75455)	57268 (46029, 69759)
	Males	986 (848, 1140)	1378 (1112, 1720)	103 (88, 122)	136 (102, 180)	19 (17, 21)	24 (18, 30)	560 (494, 636)	643 (490, 830)
Indiana	Both	49233 (45049, 53433)	58853 (50903, 68112)	4807 (4406, 5156)	5394 (4397, 6640)	1111 (1025, 1184)	1124 (923, 1350)	31709 (29529, 34097)	29491 (24067, 35736)
	Females	48750 (44579, 52945)	58081 (50163, 67326)	4757 (4356, 5103)	5315 (4317, 6565)	1102 (1016, 1175)	1110 (908, 1336)	31448 (29272, 33833)	29104 (23658, 35361)
	Males	483 (415, 548)	772 (633, 942)	51 (43, 58)	79 (61, 101)	9 (8, 10)	14 (11, 18)	261 (235, 287)	387 (300, 497)
Iowa	Both	24442 (22238, 26933)	27331 (22763, 31638)	2261 (2039, 2453)	2428 (1910, 3023)	560 (502, 611)	498 (397, 612)	14755 (13485, 15962)	12542 (9893, 15375)
	Females	24219 (22029, 26699)	27022 (22488, 31329)	2238 (2018, 2429)	2397 (1880, 2992)	556 (498, 607)	492 (392, 608)	14647 (13374, 15856)	12398 (9767, 15262)
	Males	223 (195, 254)	309 (249, 376)	22 (19, 25)	31 (24, 40)	4 (4, 4)	6 (4, 7)	108 (95, 122)	144 (110, 184)
Kansas	Both	22325 (20245, 24550)	26834 (22932, 31692)	2099 (1909, 2295)	2469 (1967, 3111)	470 (421, 507)	489 (393, 603)	12742 (11710, 13783)	12708 (10267, 15796)
	Females	22113 (20044, 24322)	26509 (22607, 31386)	2078 (1887, 2272)	2436 (1935, 3080)	467 (417, 503)	483 (387, 597)	12636 (11607, 13678)	12552 (10127, 15634)
	Males	212 (188, 241)	325 (265, 400)	22 (19, 25)	33 (25, 43)	4 (3, 4)	6 (5, 7)	105 (94, 117)	156 (120, 199)
Kentucky	Both	38397 (35297, 42058)	48921 (42269, 57254)	3758 (3439, 4078)	4553 (3710, 5586)	715 (660, 762)	849 (697, 1022)	21504 (19791, 23165)	22998 (18682, 28554)
	Females	38108 (35023, 41760)	48464 (41848, 56778)	3728 (3408, 4048)	4506 (3663, 5545)	710 (655, 756)	841 (689, 1013)	21350 (19646, 23012)	22763 (18489, 28334)
	Males	289 (253, 330)	457 (370, 555)	30 (26, 35)	46 (35, 59)	5 (5, 6)	8 (7, 10)	154 (139, 170)	234 (180, 295)
Louisiana	Both	36496 (33289, 40025)	46394 (39702, 53708)	3569 (3302, 3866)	4345 (3496, 5330)	816 (754, 873)	870 (708, 1042)	24750 (22861, 26614)	24015 (19522, 29076)
	Females	36123 (32920, 39637)	45814 (39091, 53063)	3529 (3262, 3824)	4286 (3435, 5266)	809 (746, 865)	859 (699, 1031)	24524 (22642, 26389)	23710 (19217, 28766)
	Males	373 (313, 432)	580 (469, 718)	40 (33, 47)	59 (45, 76)	8 (7, 8)	11 (8, 14)	225 (202, 251)	305 (237, 385)
Maine	Both	11479 (10370, 12459)	14229 (12219, 16325)	1117 (1016, 1218)	1286 (1048, 1557)	248 (225, 270)	258 (211, 310)	6776 (6217, 7355)	6505 (5361, 7842)
	Females	11366 (10264, 12347)	14040 (12033, 16099)	1105 (1005, 1207)	1267 (1031, 1541)	246 (223, 268)	255 (208, 307)	6717 (6158, 7289)	6416 (5270, 7759)
	Males	113 (98, 129)	188 (149, 233)	12 (10, 14)	19 (14, 25)	2 (2, 2)	3 (3, 4)	58 (51, 66)	89 (67, 114)
Maryland	Both	40027 (36872, 43665)	57342 (47761, 66787)	4004 (3696, 4298)	5060 (3977, 6297)	961 (885, 1025)	995 (786, 1212)	28607 (26648, 30674)	27145 (21866, 33055)
	Females	39542 (36426, 43162)	56532 (46927, 65910)	3952 (3643, 4242)	4980 (3899, 6221)	952 (876, 1015)	981 (772, 1198)	28321 (26373, 30382)	26754 (21512, 32694)
	Males	485 (413, 562)	811 (651, 1010)	53 (44, 62)	81 (60, 105)	9 (8, 11)	14 (11, 18)	286 (249, 323)	391 (302, 499)
Massachusetts	Both	67532 (61245, 73501)	63651 (53244, 74451)	6700 (6130, 7193)	5337 (4067, 6599)	1433 (1298, 1530)	972 (741, 1185)	39372 (36297, 42231)	24611 (18978, 30240)
	Females	66947 (60686, 72926)	62916 (52462, 73726)	6638 (6067, 7135)	5266 (4004, 6521)	1423 (1288, 1520)	959 (730, 1174)	39074 (36009, 41921)	24289 (18677, 29942)
	Males	584 (514, 657)	735 (598, 898)	62 (54, 70)	71 (54, 91)	10 (9, 11)	12 (9, 15)	297 (264, 332)	322 (241, 410)
Michigan	Both	68852 (63202, 74618)	85268 (71768, 98973)	6745 (6307, 7221)	7687 (6119, 9453)	1807 (1688, 1922)	1716 (1375, 2067)	52668 (49597, 55998)	44326 (35761, 53983)
	Females	68053 (62445, 73754)	83991 (70405, 97666)	6661 (6231, 7141)	7558 (6004, 9325)	1791 (1671, 1906)	1693 (1352, 2043)	52210 (49161, 55540)	43695 (35078, 53408)
	Males	799 (689, 913)	1277 (1032, 1548)	84 (71, 98)	129 (96, 166)	16 (14, 17)	24 (18, 29)	458 (409, 514)	631 (482, 781)
Minnesota	Both	42749 (39209, 46518)	53570 (45646, 62759)	4177 (3785, 4531)	4808 (3788, 5960)	836 (753, 900)	867 (683, 1051)	23267 (21582, 24936)	22086 (17554, 27125)
	Females	42443 (38922, 46196)	53098 (45182, 62297)	4147 (3756, 4497)	4763 (3746, 5910)	831 (749, 894)	859 (676, 1043)	23124 (21438, 24800)	21880 (17383, 26914)
	Males	306 (266, 342)	471 (381, 575)	31 (26, 34)	46 (34, 59)	5 (5, 6)	8 (6, 10)	143 (126, 162)	206 (156, 265)
Mississippi	Both	18436 (16730, 20387)	25082 (21287, 29467)	1715 (1587, 1851)	2337 (1882, 2881)	471 (436, 500)	565 (456, 690)	13945 (13009, 14953)	15400 (12372, 18827)
	Females	18249 (16551, 20181)	24780 (21006, 29151)	1696 (1570, 1831)	2305 (1851, 2849)	467 (432, 496)	559 (450, 684)	13828 (12899, 14833)	15222 (12172, 18645)
	Males	186 (162, 215)	302 (242, 374)	19 (17, 23)	31 (24, 40)	4 (4, 4)	6 (5, 8)	117 (105, 130)	179 (140, 227)
Missouri	Both	49221 (45033, 53516)	57616 (49658, 67668)	4760 (4368, 5135)	5205 (4186, 6300)	1132 (1033, 1209)	1070 (855, 1301)	31876 (29507, 33964)	28158 (22601, 34202)
	Females	48803 (44599, 53081)	56954 (48987, 67030)	4718 (4327, 5090)	5139 (4117, 6241)	1124 (1025, 1200)	1058 (843, 1288)	31653 (29294, 33734)	27832 (22292, 33853)
	Males	419 (368, 475)	662 (539, 818)	43 (37, 49)	67 (50, 86)	8 (7, 9)	12 (9, 15)	223 (200, 247)	326 (254, 414)
Montana	Both	6536 (5924, 7234)	9699 (8539, 10919)	629 (569, 685)	882 (744, 1025)	149 (134, 162)	181 (149, 211)	4141 (3770, 4525)	4658 (3936, 5456)
	Females	6480 (5870, 7173)	9592 (8442, 10814)	624 (564, 679)	872 (734, 1014)	148 (133, 161)	179 (148, 209)	4112 (3741, 4496)	4608 (3884, 5404)
	Males	56 (48, 64)	106 (87, 132)	5 (5, 6)	11 (8, 14)	1 (1, 1)	2 (2, 2)	28 (25, 32)	51 (39, 64)
Nebraska	Both	15391 (14011, 16989)	18887 (16577, 21516)	1478 (1336, 1624)	1757 (1476, 2063)	336 (300, 365)	334 (281, 393)	8923 (8195, 9658)	8642 (7325, 10162)
	Females	15261 (13875, 16842)	18694 (16386, 21324)	1465 (1323, 1611)	1738 (1456, 2045)	334 (298, 362)	330 (278, 390)	8858 (8132, 9595)	8552 (7234, 10066)
	Males	130 (113, 148)	193 (156, 241)	13 (11, 15)	19 (15, 25)	2 (2, 3)	3 (3, 4)	65 (56, 74)	90 (68, 114)
Nevada	Both	8546 (7820, 9334)	27828 (24397, 31956)	872 (795, 961)	2677 (2266, 3200)	205 (185, 222)	510 (429, 592)	6296 (5759, 6846)	14266 (12022, 16864)
	Females	8435 (7720, 9225)	27468 (24059, 31604)	860 (783, 948)	2640 (2228, 3163)	203 (183, 220)	504 (423, 586)	6230 (5694, 6780)	14087 (11852, 16679)
	Males	110 (95, 129)	360 (289, 446)	12 (10, 14)	37 (28, 48)	2 (2, 2)	7 (5, 8)	66 (59, 74)	179 (136, 226)
New Hampshire	Both	10151 (9274, 11043)	14763 (12696, 16860)	1026 (937, 1104)	1348 (1096, 1607)	225 (204, 241)	242 (198, 287)	6219 (5716, 6717)	6372 (5254, 7626)
	Females	10077 (9202, 10957)	14629 (12586, 16730)	1018 (930, 1096)	1335 (1083, 1595)	224 (203, 240)	240 (195, 284)	6181 (5681, 6678)	6312 (5188, 7565)
	Males	75 (65, 85)	134 (108, 166)	8 (7, 9)	13 (10, 17)	1 (1, 1)	2 (2, 3)	38 (33, 43)	61 (46, 79)
New Jersey	Both	89387 (81991, 96776)	100446 (84573, 118667)	8963 (8246, 9659)	8763 (6787, 10869)	1895 (1736, 2010)	1569 (1241, 1914)	55162 (51244, 59289)	41802 (32878, 51739)
	Females	88783 (81439, 96166)	99602 (83764, 117810)	8899 (8183, 9595)	8680 (6713, 10791)	1879 (1719, 1993)	1550 (1222, 1892)	54709 (50804, 58826)	41310 (32351, 51178)
	Males	604 (527, 693)	844 (667, 1028)	64 (54, 74)	83 (59, 108)	17 (15, 18)	19 (15, 24)	453 (411, 496)	491 (372, 631)
New Mexico	Both	9306 (8437, 10278)	18838 (16019, 22100)	879 (790, 960)	1731 (1394, 2133)	224 (201, 244)	364 (290, 442)	6567 (5984, 7156)	9928 (7952, 12091)
	Females	9222 (8352, 10182)	18646 (15831, 21903)	871 (782, 951)	1712 (1379, 2116)	222 (199, 242)	360 (287, 439)	6521 (5939, 7106)	9831 (7857, 11995)
	Males	84 (71, 97)	191 (155, 235)	8 (7, 10)	19 (14, 24)	2 (1, 2)	4 (3, 4)	46 (41, 52)	97 (75, 123)
New York	Both	170703 (157102, 186241)	193351 (162306, 225404)	16677 (15458, 17827)	16858 (13372, 20776)	4175 (3840, 4425)	3113 (2511, 3816)	120401 (112991, 128118)	82244 (66148, 100365)
	Females	169042 (155546, 184608)	191182 (160430, 223223)	16502 (15290, 17652)	16648 (13202, 20547)	4142 (3810, 4393)	3077 (2471, 3776)	119437 (112109, 127204)	81275 (65381, 99425)
	Males	1660 (1444, 1896)	2169 (1788, 2628)	174 (148, 202)	210 (162, 269)	33 (30, 36)	36 (28, 46)	964 (863, 1078)	968 (749, 1237)
North Carolina	Both	52304 (47834, 56660)	94994 (80725, 110235)	5055 (4636, 5396)	8777 (6913, 10683)	1242 (1148, 1321)	1777 (1401, 2151)	37534 (35192, 40077)	47754 (37989, 58285)
	Females	51785 (47306, 56138)	93910 (79609, 109092)	5000 (4584, 5345)	8666 (6810, 10576)	1232 (1139, 1310)	1757 (1379, 2130)	37225 (34897, 39768)	47211 (37434, 57723)
	Males	519 (444, 595)	1084 (887, 1314)	55 (47, 65)	111 (85, 142)	10 (9, 11)	20 (16, 25)	309 (277, 343)	542 (423, 689)
North Dakota	Both	5444 (4924, 5968)	5837 (5171, 6616)	506 (455, 554)	495 (417, 587)	117 (103, 128)	99 (83, 116)	3083 (2815, 3347)	2617 (2201, 3099)
	Females	5394 (4880, 5915)	5773 (5113, 6554)	501 (450, 549)	489 (412, 581)	116 (102, 127)	98 (82, 114)	3059 (2790, 3322)	2587 (2172, 3068)
	Males	50 (43, 57)	65 (54, 78)	5 (4, 6)	6 (5, 8)	1 (1, 1)	1 (1, 1)	24 (21, 27)	30 (23, 37)
Ohio	Both	104469 (95853, 113346)	113206 (97346, 129218)	10314 (9518, 11093)	10348 (8324, 12550)	2407 (2225, 2551)	2237 (1830, 2662)	69021 (64492, 73806)	56945 (46126, 68765)
	Females	103578 (94970, 112451)	111905 (95863, 127925)	10221 (9423, 11001)	10216 (8203, 12388)	2390 (2209, 2535)	2212 (1805, 2640)	68539 (64016, 73310)	56291 (45522, 68117)
	Males	891 (775, 1003)	1301 (1031, 1603)	93 (79, 106)	132 (100, 170)	16 (15, 18)	25 (19, 30)	482 (435, 535)	653 (495, 826)
Oklahoma	Both	26979 (24633, 29524)	32572 (27686, 38011)	2566 (2360, 2757)	3043 (2458, 3677)	599 (554, 639)	679 (547, 825)	17544 (16342, 18692)	18207 (14708, 22182)
	Females	26738 (24403, 29266)	32179 (27310, 37631)	2542 (2336, 2729)	3003 (2421, 3635)	594 (550, 634)	671 (539, 817)	17415 (16217, 18551)	17995 (14471, 21970)
	Males	241 (208, 274)	393 (308, 487)	25 (21, 29)	40 (30, 53)	4 (4, 5)	8 (6, 10)	129 (115, 148)	213 (163, 270)
Oregon	Both	25208 (23011, 27295)	42314 (35933, 50669)	2440 (2216, 2653)	3866 (3085, 4864)	527 (480, 568)	698 (558, 865)	14763 (13607, 15952)	18190 (14538, 22904)
	Females	24991 (22794, 27064)	41895 (35542, 50208)	2418 (2195, 2630)	3825 (3041, 4830)	523 (477, 564)	691 (552, 858)	14657 (13506, 15836)	18001 (14355, 22750)
	Males	217 (188, 242)	419 (338, 516)	22 (19, 25)	41 (31, 53)	4 (3, 4)	7 (5, 9)	106 (95, 119)	189 (144, 243)
Pennsylvania	Both	133864 (122766, 144874)	132128 (113049, 152236)	13230 (12115, 14262)	11775 (9508, 14299)	3118 (2833, 3342)	2403 (1926, 2895)	86632 (80934, 92578)	60120 (47752, 73361)
	Females	132625 (121651, 143638)	130609 (111210, 150873)	13099 (11981, 14132)	11624 (9337, 14132)	3095 (2811, 3318)	2375 (1895, 2865)	85958 (80287, 91884)	59406 (47133, 72707)
	Males	1239 (1079, 1397)	1518 (1207, 1831)	131 (113, 149)	151 (113, 191)	23 (21, 26)	28 (22, 34)	674 (613, 738)	714 (544, 898)
Rhode Island	Both	10771 (9830, 11707)	10298 (8822, 11738)	1052 (962, 1143)	900 (724, 1084)	243 (221, 263)	171 (135, 207)	6660 (6087, 7219)	4380 (3512, 5343)
	Females	10674 (9738, 11610)	10178 (8705, 11633)	1042 (951, 1133)	889 (714, 1072)	241 (220, 261)	169 (133, 205)	6609 (6035, 7165)	4327 (3462, 5286)
	Males	97 (85, 110)	120 (97, 146)	10 (9, 12)	12 (9, 15)	2 (2, 2)	2 (2, 3)	51 (45, 57)	53 (41, 68)
South Carolina	Both	24647 (22698, 26838)	47711 (40075, 56150)	2397 (2228, 2574)	4513 (3573, 5570)	643 (596, 683)	975 (797, 1187)	19573 (18372, 20852)	26139 (21147, 31967)
	Females	24396 (22465, 26574)	47135 (39535, 55559)	2370 (2200, 2546)	4454 (3518, 5516)	638 (590, 677)	964 (786, 1177)	19410 (18200, 20680)	25836 (20855, 31683)
	Males	251 (218, 289)	576 (461, 706)	27 (23, 32)	59 (45, 77)	5 (5, 6)	11 (9, 14)	163 (146, 181)	303 (234, 383)
South Dakota	Both	5712 (5100, 6302)	7033 (6207, 7980)	524 (472, 574)	621 (518, 738)	128 (114, 141)	130 (108, 154)	3403 (3082, 3737)	3431 (2873, 4060)
	Females	5658 (5051, 6241)	6954 (6130, 7901)	519 (466, 569)	613 (510, 730)	127 (113, 140)	129 (107, 153)	3376 (3057, 3707)	3393 (2839, 4022)
	Males	54 (47, 62)	79 (66, 96)	5 (5, 6)	8 (6, 10)	1 (1, 1)	1 (1, 2)	27 (24, 31)	38 (31, 48)
Tennessee	Both	39632 (36445, 43334)	61824 (53050, 71816)	3811 (3530, 4109)	5872 (4756, 7172)	943 (870, 1001)	1266 (1042, 1519)	28222 (26280, 30249)	33783 (27437, 40889)
	Females	39245 (36091, 42894)	61074 (52274, 71071)	3771 (3489, 4071)	5795 (4690, 7105)	935 (863, 994)	1251 (1026, 1506)	27994 (26052, 30009)	33384 (27067, 40514)
	Males	387 (335, 441)	750 (607, 893)	41 (35, 47)	78 (60, 97)	8 (7, 8)	14 (11, 18)	228 (209, 253)	398 (310, 494)
Texas	Both	114427 (104963, 124446)	224546 (189540, 260737)	11057 (10135, 11982)	21058 (17000, 25505)	2564 (2363, 2739)	4007 (3222, 4829)	78139 (72261, 84544)	112333 (90204, 135596)
	Females	113315 (103953, 123298)	222199 (187407, 258283)	10941 (10026, 11870)	20821 (16758, 25279)	2543 (2343, 2719)	3966 (3184, 4790)	77517 (71664, 83907)	111187 (89106, 134524)
	Males	1112 (968, 1265)	2347 (1952, 2830)	116 (99, 134)	237 (187, 296)	21 (18, 23)	40 (32, 50)	622 (558, 688)	1146 (902, 1407)
Utah	Both	9108 (8304, 9951)	20767 (18552, 23566)	868 (799, 937)	1942 (1675, 2303)	205 (186, 220)	370 (319, 434)	5954 (5541, 6421)	10213 (8727, 12094)
	Females	9032 (8233, 9871)	20587 (18375, 23379)	860 (792, 929)	1924 (1658, 2286)	204 (185, 219)	367 (316, 430)	5917 (5505, 6381)	10130 (8643, 11985)
	Males	75 (66, 86)	180 (146, 220)	7 (6, 8)	18 (13, 23)	1 (1, 1)	3 (2, 4)	37 (33, 41)	83 (62, 105)
Vermont	Both	4463 (4061, 4875)	6293 (5550, 7081)	435 (397, 473)	561 (472, 656)	107 (97, 115)	107 (91, 125)	2883 (2649, 3122)	2748 (2345, 3259)
	Females	4426 (4025, 4837)	6227 (5482, 7010)	431 (393, 468)	554 (466, 649)	106 (96, 114)	106 (90, 124)	2863 (2630, 3100)	2718 (2315, 3231)
	Males	38 (33, 44)	67 (55, 80)	4 (3, 5)	7 (5, 8)	1 (1, 1)	1 (1, 1)	20 (18, 23)	30 (24, 39)
Virginia	Both	53395 (49090, 57841)	85332 (72615, 100401)	5313 (4939, 5710)	7741 (6336, 9561)	1192 (1100, 1266)	1436 (1166, 1747)	36133 (33895, 38543)	38700 (31401, 47134)
	Females	52847 (48597, 57309)	84334 (71632, 99387)	5253 (4887, 5648)	7641 (6239, 9460)	1182 (1091, 1256)	1419 (1149, 1731)	35824 (33594, 38225)	38234 (30947, 46631)
	Males	548 (482, 623)	998 (829, 1190)	59 (52, 68)	100 (78, 125)	10 (9, 11)	17 (13, 22)	308 (280, 339)	466 (354, 599)
Washington	Both	38796 (35529, 42028)	72585 (62267, 85601)	3771 (3473, 4035)	6670 (5395, 8327)	812 (742, 870)	1140 (909, 1408)	23545 (21866, 25409)	30471 (24182, 37740)
	Females	38458 (35185, 41681)	71864 (61642, 84974)	3737 (3438, 4002)	6598 (5323, 8254)	806 (736, 864)	1128 (897, 1396)	23376 (21704, 25234)	30145 (23892, 37396)
	Males	338 (294, 380)	721 (578, 879)	34 (29, 39)	72 (55, 93)	6 (5, 6)	12 (10, 15)	169 (150, 189)	325 (253, 418)
West Virginia	Both	15995 (14580, 17589)	18308 (15757, 21082)	1507 (1374, 1633)	1701 (1383, 2097)	379 (345, 406)	381 (314, 467)	10698 (9799, 11554)	10122 (8214, 12435)
	Females	15821 (14421, 17403)	18058 (15506, 20832)	1488 (1356, 1615)	1675 (1355, 2069)	376 (341, 403)	376 (309, 462)	10598 (9700, 11452)	9987 (8070, 12286)
	Males	174 (148, 200)	251 (201, 302)	18 (15, 21)	26 (19, 32)	4 (3, 4)	5 (4, 6)	100 (90, 111)	134 (102, 166)
Wisconsin	Both	48720 (44446, 53124)	54462 (45940, 63279)	4807 (4372, 5192)	4845 (3801, 5866)	1028 (930, 1108)	913 (739, 1097)	28155 (25908, 30389)	23802 (18620, 28867)
	Females	48306 (44041, 52709)	53851 (45349, 62607)	4764 (4328, 5146)	4785 (3738, 5814)	1020 (923, 1101)	902 (728, 1086)	27950 (25707, 30182)	23523 (18346, 28609)
	Males	414 (361, 468)	611 (494, 755)	43 (37, 48)	61 (46, 79)	7 (7, 8)	11 (8, 14)	205 (184, 227)	280 (209, 365)
Wyoming	Both	3118 (2805, 3416)	4844 (4351, 5443)	303 (274, 332)	434 (373, 507)	71 (64, 77)	84 (71, 97)	2022 (1849, 2197)	2296 (1944, 2703)
	Females	3088 (2775, 3387)	4784 (4295, 5384)	300 (271, 329)	428 (367, 501)	71 (63, 77)	83 (70, 96)	2005 (1833, 2180)	2267 (1918, 2676)
	Males	30 (26, 35)	60 (49, 73)	3 (3, 4)	6 (5, 8)	1 (0, 1)	1 (1, 1)	16 (14, 18)	29 (23, 36)
