# Supplementary material for: Breast cancer burden in the United States (1990–2021) with a 15-year forecast: a comprehensive analysis based on the global burden of disease 2021
Source: Front Oncol. 2025 Nov 13;15:1650110. doi: 10.3389/fonc.2025.1650110 (PMC12657151; doi:10.3389/fonc.2025.1650110)
Supplement: Supplementary file 3 [file DataSheet3.csv]

## Sheet: Sheet1
Supplemental Table 3. BC incidence, prevalence, deaths, and DALYs by numbers with 95% UIs in US in 1990 and 2021 for 16 age groups from 15-94 years old.
Age groups	Sex	Prevalence		Incidence		Death		DALYs
		1990	2021	1990	2021	1990	2021	1990	2021
15-19	Both	524 (506, 543)	421 (399, 443)	61 (59, 64)	49 (46, 51)	7 (7, 8)	4 (4, 4)	585 (565, 609)	342 (322, 364)
	Females	506 (489, 525)	404 (382, 427)	59 (57, 61)	47 (44, 49)	7 (7, 7)	4 (4, 4)	574 (554, 597)	333 (314, 354)
	Males	17 (16, 19)	16 (14, 19)	2 (2, 2)	2 (2, 2)	0 (0, 0)	0 (0, 0)	11 (11, 12)	9 (8, 10)
20-24	Both	1499 (1436, 1571)	1626 (1526, 1740)	173 (166, 181)	186 (174, 199)	22 (21, 23)	17 (16, 18)	1624 (1548, 1706)	1287 (1200, 1387)
	Females	1463 (1399, 1535)	1583 (1482, 1696)	169 (162, 177)	181 (170, 194)	22 (21, 22)	17 (16, 18)	1601 (1526, 1683)	1264 (1178, 1364)
	Males	37 (33, 41)	43 (38, 48)	4 (4, 5)	5 (4, 6)	0 (0, 0)	0 (0, 0)	23 (21, 25)	22 (21, 25)
25-29	Both	11356 (10816, 11913)	10313 (9563, 11119)	1311 (1251, 1377)	1183 (1097, 1276)	153 (147, 159)	98 (92, 105)	10608 (10088, 11131)	7082 (6558, 7675)
	Females	11256 (10716, 11806)	10186 (9443, 10994)	1300 (1240, 1366)	1168 (1083, 1262)	153 (146, 159)	98 (91, 104)	10556 (10039, 11078)	7024 (6505, 7612)
	Males	101 (87, 116)	127 (113, 143)	11 (10, 12)	14 (13, 16)	1 (1, 1)	1 (1, 1)	52 (47, 57)	59 (53, 65)
30-34	Both	35061 (33362, 36700)	30672 (28574, 32555)	4050 (3848, 4241)	3503 (3256, 3728)	619 (596, 643)	378 (355, 399)	38703 (36972, 40548)	24467 (22843, 26071)
	Females	34906 (33207, 36546)	30484 (28384, 32371)	4034 (3832, 4225)	3483 (3235, 3708)	618 (594, 642)	377 (353, 397)	38609 (36881, 40453)	24357 (22739, 25953)
	Males	155 (134, 184)	188 (167, 216)	16 (15, 17)	20 (19, 22)	1 (1, 1)	2 (1, 2)	95 (88, 102)	110 (101, 119)
35-39	Both	71914 (69178, 74916)	60570 (56687, 65006)	8268 (7953, 8619)	6841 (6390, 7338)	1343 (1309, 1385)	793 (749, 838)	76867 (74225, 80122)	46795 (43618, 50006)
	Females	71551 (68837, 74553)	60157 (56278, 64609)	8229 (7916, 8581)	6796 (6344, 7292)	1339 (1305, 1381)	789 (744, 834)	76627 (73993, 79869)	46541 (43366, 49738)
	Males	364 (330, 403)	413 (380, 451)	39 (36, 42)	45 (42, 48)	4 (4, 4)	4 (4, 4)	240 (227, 256)	255 (238, 274)
40-44	Both	131975 (125836, 138328)	109864 (103486, 116781)	15020 (14336, 15700)	12187 (11463, 12960)	2258 (2189, 2335)	1305 (1239, 1371)	118515 (113586, 124889)	71086 (66377, 75917)
	Females	131314 (125179, 137666)	109233 (102864, 116128)	14950 (14268, 15627)	12121 (11400, 12896)	2251 (2182, 2328)	1299 (1233, 1365)	118123 (113206, 124477)	70740 (66032, 75547)
	Males	661 (607, 717)	631 (584, 686)	70 (65, 75)	66 (61, 70)	7 (7, 7)	6 (6, 6)	392 (368, 418)	346 (319, 375)
45-49	Both	159652 (152493, 167568)	159618 (149598, 170158)	17693 (16910, 18526)	16996 (15922, 18178)	2875 (2763, 2988)	1957 (1853, 2073)	135720 (129343, 142619)	95966 (89444, 102354)
	Females	158401 (151204, 166333)	158325 (148344, 168829)	17554 (16780, 18384)	16855 (15780, 18037)	2859 (2748, 2972)	1943 (1839, 2058)	134948 (128587, 141822)	95246 (88707, 101606)
	Males	1251 (1150, 1354)	1293 (1200, 1387)	139 (129, 151)	141 (131, 150)	15 (15, 16)	14 (13, 15)	772 (723, 827)	719 (663, 779)
50-54	Both	166241 (156910, 177542)	226226 (212858, 239393)	17797 (16996, 18625)	22807 (21550, 24153)	3522 (3405, 3649)	3188 (3030, 3333)	146861 (140712, 153634)	138239 (129800, 146832)
	Females	164621 (155281, 175880)	223994 (210656, 237095)	17616 (16821, 18445)	22565 (21306, 23905)	3497 (3381, 3624)	3159 (3001, 3303)	145779 (139666, 152503)	136935 (128533, 145419)
	Males	1620 (1493, 1752)	2231 (2073, 2386)	181 (167, 195)	242 (225, 258)	24 (24, 25)	29 (28, 30)	1082 (1023, 1154)	1303 (1224, 1398)
55-59	Both	194722 (181341, 209529)	312597 (295174, 331141)	20025 (19236, 20874)	29565 (27952, 31136)	4398 (4259, 4549)	4666 (4462, 4867)	161178 (154599, 168192)	178007 (168154, 189630)
	Females	192728 (179428, 207380)	309232 (291895, 327650)	19809 (19027, 20667)	29214 (27601, 30784)	4363 (4224, 4513)	4616 (4414, 4817)	159858 (153304, 166844)	176073 (166297, 187641)
	Males	1994 (1836, 2162)	3365 (3146, 3564)	216 (199, 234)	351 (329, 370)	34 (33, 36)	50 (48, 51)	1320 (1249, 1399)	1934 (1823, 2056)
60-64	Both	254695 (233053, 281523)	408119 (379611, 438858)	25411 (24102, 26558)	36885 (34683, 39210)	5519 (5281, 5709)	5776 (5484, 6038)	177231 (168063, 185898)	194551 (181064, 206535)
	Females	251501 (229944, 277983)	402964 (374710, 433672)	25054 (23749, 26196)	36339 (34140, 38689)	5461 (5224, 5650)	5697 (5406, 5961)	175281 (166166, 183931)	191844 (178394, 203735)
	Males	3194 (2932, 3476)	5155 (4776, 5538)	357 (332, 384)	546 (511, 584)	58 (56, 60)	79 (75, 82)	1950 (1849, 2071)	2707 (2533, 2905)
65-69	Both	298454 (270642, 331786)	443982 (411679, 477149)	28973 (27351, 30310)	39203 (36007, 41419)	6456 (6139, 6683)	6391 (5939, 6737)	177822 (167167, 187320)	185163 (170149, 199176)
	Females	294815 (267258, 327733)	437877 (405821, 470846)	28575 (26972, 29898)	38567 (35395, 40769)	6387 (6074, 6615)	6294 (5847, 6640)	175834 (165231, 185307)	182294 (167370, 196040)
	Males	3639 (3305, 3991)	6105 (5699, 6562)	397 (365, 431)	636 (589, 680)	69 (66, 71)	96 (92, 101)	1988 (1875, 2104)	2869 (2678, 3094)
70-74	Both	262079 (234162, 299314)	422359 (387388, 459206)	24174 (22342, 25461)	36395 (33036, 38984)	6235 (5825, 6529)	7081 (6477, 7495)	142667 (132908, 150991)	169012 (154523, 182714)
	Females	259085 (231419, 296044)	416703 (382026, 453405)	23865 (22038, 25147)	35837 (32494, 38449)	6170 (5762, 6463)	6979 (6377, 7392)	141115 (131409, 149407)	166489 (152163, 180003)
	Males	2993 (2664, 3349)	5656 (5231, 6069)	309 (283, 335)	557 (516, 594)	64 (61, 67)	102 (96, 108)	1553 (1452, 1671)	2523 (2325, 2740)
75-79	Both	224753 (193678, 258971)	320308 (288419, 351982)	19664 (17896, 20929)	26911 (23492, 28920)	5929 (5389, 6268)	6272 (5513, 6708)	109819 (99799, 117587)	120772 (107448, 131786)
	Females	222865 (192047, 256715)	316604 (285043, 347989)	19493 (17727, 20759)	26570 (23187, 28561)	5886 (5348, 6224)	6196 (5443, 6632)	108973 (99007, 116702)	119261 (106018, 130226)
	Males	1888 (1590, 2225)	3704 (3366, 4025)	171 (157, 185)	341 (310, 367)	43 (41, 45)	76 (71, 80)	846 (788, 907)	1511 (1380, 1641)
80-84	Both	157109 (127080, 190787)	231240 (196786, 258619)	12556 (10425, 13737)	18760 (15062, 20907)	4696 (3955, 5074)	5543 (4522, 6117)	68881 (58587, 75818)	84067 (69085, 93993)
	Females	155902 (126156, 189254)	228608 (194480, 255734)	12459 (10337, 13635)	18534 (14867, 20676)	4665 (3927, 5042)	5480 (4465, 6051)	68390 (58136, 75327)	83052 (68183, 92910)
	Males	1207 (971, 1521)	2632 (2301, 2930)	97 (86, 105)	225 (197, 245)	31 (29, 33)	63 (56, 68)	491 (443, 538)	1016 (896, 1119)
85-89	Both	93462 (75505, 116616)	159861 (134658, 180695)	7319 (5788, 8224)	14047 (10390, 16104)	3064 (2474, 3411)	4702 (3517, 5354)	36232 (29199, 40604)	57028 (43805, 64976)
	Females	92869 (75010, 115857)	158313 (133342, 178957)	7273 (5749, 8176)	13908 (10276, 15956)	3047 (2459, 3393)	4656 (3479, 5304)	36011 (29003, 40362)	56447 (43318, 64334)
	Males	592 (461, 753)	1548 (1333, 1749)	46 (39, 51)	139 (113, 155)	18 (15, 19)	46 (38, 50)	221 (190, 243)	580 (482, 649)
90-94	Both	34597 (24976, 47270)	70793 (58724, 83424)	1943 (1466, 2203)	5176 (3792, 5966)	1507 (1144, 1699)	3442 (2517, 3962)	14663 (11350, 16487)	33446 (24735, 38259)
	Females	34417 (24849, 47021)	70254 (58257, 82775)	1932 (1457, 2191)	5139 (3764, 5925)	1498 (1137, 1690)	3416 (2496, 3934)	14581 (11282, 16397)	33189 (24534, 37969)
	Males	180 (127, 251)	539 (445, 652)	11 (9, 12)	38 (29, 42)	8 (7, 9)	26 (20, 29)	82 (68, 91)	257 (203, 288)
