# Supplementary material for: Breast cancer burden in the United States (1990–2021) with a 15-year forecast: a comprehensive analysis based on the global burden of disease 2021
Source: Front Oncol. 2025 Nov 13;15:1650110. doi: 10.3389/fonc.2025.1650110 (PMC12657151; doi:10.3389/fonc.2025.1650110)
Supplement: Supplementary file 4 [file DataSheet4.csv]

## Sheet: Sheet1
Supplemental Table 4. Predictions of the BC burden (age-standardized rates of incidence, prevalence death, and DALYs) from 2022 to 2036 using the ARIMA model.
Year	Incidence		Prevalence		Death		DALYs
	Predicted rate	Standard Error	Predicted rate	Standard Error	Predicted rate	Standard Error	Predicted rate	Standard Error
2022	51.8	0.5	556.1	4.5	9.3	0.1	276.2	3.1
2023	51.5	1	553.2	8.7	9.3	0.2	274	5.3
2024	50.8	1.5	547.8	13.3	9.2	0.3	271.7	6.8
2025	50.2	1.9	543.4	17.1	9.1	0.4	270	8.1
2026	50.1	2.2	541.8	20.3	9	0.4	268.2	9.5
2027	50.2	2.5	541.9	23.4	8.9	0.5	266.9	11
2028	50.2	2.9	541.4	26.9	8.9	0.6	265.4	12.7
2029	49.9	3.3	539.1	31	8.8	0.7	264.3	14.7
2030	49.5	3.8	536	35.3	8.7	0.8	263	17
2031	49.2	4.2	533.7	39.3	8.6	0.9	262.1	19.4
2032	49.1	4.6	532.8	43	8.6	1	261	22.2
2033	49.1	4.9	532.6	46.7	8.5	1.1	260.3	25.1
2034	49.1	5.3	531.8	50.5	8.4	1.2	259.3	28.3
2035	48.8	5.8	530.3	54.6	8.3	1.3	258.7	31.7
2036	48.6	6.2	528.5	58.6	8.3	1.4	257.8	35.2
